# Supplementary material for: Thermomagnetic resonance affects cancer growth and motility
Source: R Soc Open Sci. 2020 Jul 15;7(7):200299. doi: 10.1098/rsos.200299 (PMC7428280; doi:10.1098/rsos.200299)
Supplement: WOUND HEALING [file rsos200299supp1.xlsx]

## Sheet: Foglio1
MDA-MB-231				HT-29
length (mm)	width (mm)	nuclear diameter (mm)		length (mm)	width (mm)	nuclear diameter (mm)
70.065	14.871	10.981		21.499	18.439	12.944
52.485	12.982	10.246		34.801	24.801	13.679
69.468	16.506	10.349		46.595	20.591	13.42
67.679	15.202	12.944		31.672	21.868	14.802
62.836	19.821	13.233		30.536	19.102	15.62
64.666	18.523	8.894		35.358	19.607	12.4
58.256	17.643	11.811		32.775	26.833	12.018
57.031	16.145	11.906		27.562	21.218	18.196
69.661	14.926	13.691		33.159	30.236	13.333
58.585	19.702	15.303		37.883	19.195	18.773
57.982	19.632	14.081		29.003	20.42	10.133
69.944	13.065	9.44		24.833	14.37	11.6
66.566	14.596	11.859		44.254	25.145	18.452
64.995	14.258	9.915		36.452	24.141	11.544
69.433	15.831	10.082		29.37	18.383	12.973
56.467	19.829	18.56		29.392	19.635	15.831
59.863	19.209	10.151		26.493	21.641	12.414
68.473	14.776	10.475		25.149	10.769	11.293
41.538	13.73	8.243		31.298	19.701	12.696
48.004	32.694	18.012		25.412	20.001	11.853
36.32	10.298	9.911		24.434	18.911	10.345
32.337	14.276	10.912		37.565	19.362	15.255
33.705	13.654	13.211		31.333	23.611	16.223
45.431	17.973	13.108		33.606	28.211	12.925
48.894	18.196	13.942		29.165	19.443	11.821
37.526	20.58	15.592		42.22	25.592	15.547
41.367	15.813	10.981		29.465	21.235	12.501
34.242	13.811	12.149		33.532	29.556	17.172
42.718	19.461	14.596		22.012	18.621	11.171
33.417	13.033	11.416		25.512	18.353	10.137
