# Supplementary material for: Thermomagnetic resonance affects cancer growth and motility
Source: R Soc Open Sci. 2020 Jul 15;7(7):200299. doi: 10.1098/rsos.200299 (PMC7428280; doi:10.1098/rsos.200299)
Supplement: CELL SIZE [file rsos200299supp2.xlsx]

## Sheet: HT-29
														WOUND CLOSURE
	C 1	C 2	C 3	TGF 1	TGF 2	TGF 3	ELF 1	ELF 2	ELF 3	TGF + ELF 1	TGF + ELF 2	TGF + ELF 3		C 1	C 2	C 3	TGF 1	TGF 2	TGF 3	ELF 1	ELF 2	ELF 3	TGF + ELF 1	TGF + ELF 2	TGF + ELF 3
T0	413828	471816	456732	560096	587745	584456	707439	576468	612489	599678	602116	557860
T24	306734	374106	352212	370985	358902	376690	601740	476990	503433	599251	582932	556200		25.8789	20.7093	22.8843	33.764	38.9358	35.5486	14.9411	17.2565	17.8054	0.0712049	3.1861	0.297566
													MEAN	23.1575			36.0828			16.6676			1.18496
													SD	2.59557			2.62692			1.52023			1.73673

## Sheet: MDA-MB-231
								WOUND CLOSURE
	C 1	C 2	C 3	ELF 1	ELF 2	ELF 3		C 1	C 2	C 3	ELF 1	ELF 2	ELF 3
T0	448438	462256	487690	485439	498750	503478
T24	305664	336980	314698	392705	397712	413368		31.8381	27.101	35.4717	19.1031	20.2582	17.8975
							MEAN	31.4703			19.0863
							SD	4.19746			1.18046
