# Supplementary material for: Thermomagnetic resonance affects cancer growth and motility
Source: R Soc Open Sci. 2020 Jul 15;7(7):200299. doi: 10.1098/rsos.200299 (PMC7428280; doi:10.1098/rsos.200299)
Supplement: MITOCHONDRIAL ACTIVITY [file rsos200299supp3.xlsx]

## Sheet: REAL TIME
COX2 ctrl	COX2 ELF	COX4 ctrl	COX4 ELF	MT ATP6 ctrl	MT ATP6 ELF	ATP 5B ctrl	ATP 5B ELF		transcript fold change vs ctrl
0.920188	2.05532	1.03527	1.40769	0.831238	2.09872	0.993093	1.3864
1.08674	2.31539	0.993093	1.5692	1.04488	1.90916	1.10957	1.70667
0.920188	2.49666	1.03527	1.31951	1.15136	1.78592	0.907519	1.835
1.08674	2.01391	0.993093	1.6566

## Sheet: JC1
ctrl	ELF		% of ctrl
103.514	121.725
100.639	118.85
95.8466	120.767
105.426	139.535
94.5737	127.132
