# Supplementary material for: Thermomagnetic resonance affects cancer growth and motility
Source: R Soc Open Sci. 2020 Jul 15;7(7):200299. doi: 10.1098/rsos.200299 (PMC7428280; doi:10.1098/rsos.200299)
Supplement: PROLIFERATION [file rsos200299supp4.xlsx]

## Sheet: Foglio1
ctrl MDA	ELF MDA	ctrl HT29	ELF HT29		% of ctrl
93.0637	87.4103	108.197	90.8197
102.631	87.4103	96.7213	83.9344
104.14	75.7166	101.639	91.8033
95.4555	75.9554	101.639	77.0492
92.4114	87.6278	77.0492	70.4918
106.98	86.758	114.754	81.9672
101.513	88.0626	107.079	84.5925
103.936	87.6278	107.079	85.3064
103.066	87.1929	96.3712	75.6692
101.326	75.4512	91.0173	85.6633
98.7171	77.1497	103.51	69.6014
102.414	81.2102	94.9435	71.3861
